# Supplementary material for: Trypanosoma brucei TEL2 inhibits VSG switching and protects PIKKs from the 26S proteasome-mediated degradation
Source: Microbiol Spectr. 2026 May 29;14(7):e03516-25. doi: 10.1128/spectrum.03516-25 (PMC13340017; doi:10.1128/spectrum.03516-25)
Supplement: Table S4 — RT-PCR raw data. [file spectrum.03516-25-s0002.xlsx]

## Sheet: 8-22-2022 VSGs
Table_S4_qRT-PCR_raw_data
	Plate 1		Cq numbers				Plate 2		Cq numbers
	Genes	hrs after + Dox	replicate 1	replicate 2	replicate 3		Gene	hrs after + Dox	replicate 1	replicate 2	replicate 3
	VSG2	0	17.3197	17.244	17.3149		mVSG397	0	24.57	24.58	24.56
		24	17.2688	17.22	17.1402			24	24.62	24.59	24.57
		48	18.7901	18.91	18.9129			48	23.54	23.41	23.42
	VSG3	0	27.6313	27.5473	27.6626		mVSG531	0	24.49	24.55	24.45
		24	27.17	27.3767	27.2715			24	24.31	24.31	24.32
		48	27.0951	27.0749	27.1129			48	22.68	22.7	22.75
	VSG9	0	26.4979	26.4434	26.4092		mVSG653	0	26.37	26.33	26.33
		24	26.555	26.6658	26.659			24	26.22	26.26	26.45
		48	26.6972	26.7252	26.7417			48	25.08	24.97	24.89
	VSG16	0	29.3393	29.3566	29.3895		Tubulin	0	20.42	20.398	20.62
		24	29.2651	29.467	29.3707			24	20.21	20.35	20.4
		48	28.888	29.0693	28.9918			48	21.17	21.22	21.23
	Tubulin	0	20.0746	20.0244	20.0216		rRNA *	0	15.67	15.68	15.7038
		24	19.9278	20.0388	20.1424			24	16.01	16.11	16.01
		48	20.7911	20.7123	20.8315			48	15.9955	15.99	15.93
	rRNA *	0	16.5843	16.69	16.59
		24	16.63	16.81	16.64
		48	16.7471	16.7	16.76
	*	used as loading control
Each qRT-PCR experiment performed to examine VSG and PIKK RNA levels is listed in a separate sheet. Cq numbers of three repeats for each gene at different time points are listed. Reference gene (rRNA or tublin) is marked with an asterisk.

## Sheet: 9-3-2023 VSGs
		Cq numbers
Genes	hrs after + Dox	replicate 1	replicate 2	replicate 3
VSG2	0	19.72	19.93	19.72
	24	19.4996	19.75	19.59
	48	20.41	20.44	20.5004
VSG3	0	29.89	29.88	29.99
	24	29.68	29.56	29.56
	48	28.67	28.82	29.02
VSG9	0	29.6	29.6	29.56
	24	29.32	29.53	29.46
	48	28.97	28.97	29.22
VSG16	0	31.87	31.81	31.94
	24	31.37	31.37	31.71
	48	30.55	30.32	30.83
mVSG397	0	26.28	26.18	26.12
	24	25.74	25.64	25.76
	48	24.36	24.53	25.03
mVSG531	0	25.62	25.58	25.68
	24	24.76	24.97	24.9988
	48	23.19	23.41	23.83
mVSG653	0	25.6997	25.73	25.98
	24	25.14	25.15	25.24
	48	23.57	23.82	23.98
TbTERT	0	31.25	31.17	31.27
	24	30.93	31.08	31.26
	48	30.63	30.81	30.99
Tubulin	0	22.19	22.42	22.27
	24	22.22	22.28	22.59
	48	22.78	22.76	23.06
rRNA *	0	18.896	18.9951	19.05
	24	18.98	18.98	19.17
	48	19.39	19.46	19.65
*	used as loading control

## Sheet: 9-4-2023 VSGs
		Cq numbers
Genes	hrs after + Dox	replicate 1	replicate 2	replicate 3
VSG2	0	19.7017	19.91	20.05
	24	19.55	19.68	19.58
	48	20.66	20.71	20.97
VSG3	0	30.52	30.43	30.26
	24	29.89	29.72	29.75
	48	29.82	29.79	30.14
VSG9	0	29.66	29.5986	29.56
	24	28.87	29.08	29.06
	48	28.94	28.9017	29.1021
VSG16	0	32.58	32.47	32.68
	24	31.75	31.5951	32.29
	48	31.48	31.65	32.24
mVSG397	0	27.58	27.52	27.52
	24	27.04	27.12	27.17
	48	26.98	26.93	27.16
mVSG531	0	27.9325	28.1056	27.7897
	24	27.3636	27.2169	27.4277
	48	26.7373	26.7643	27.0135
mVSG653	0	29.36	29.33	29.1973
	24	28.79	28.72	28.77
	48	28.47	28.53	28.81
TbTERT	0	31.17	31.104	31.23
	24	30.68	30.79	31.04
	48	30.36	30.16	30.66
Tubulin	0	22.18	22.26	22.26
	24	22.01	21.97	22.34
	48	22.58	22.5991	22.64
rRNA *	0	17.49	17.55	17.65
	24	17.61	17.61	17.65
	48	17.65	17.73	17.89
*	used as loading control

## Sheet: 3-29-2023 PIKKs
		Cq numbers
Genes	hrs after + Dox	replicate 1	replicate 2	replicate 3
TbTOR1	0	24.93	24.87	24.7982
	24	24.4961	24.47	24.49
	48	24.19	24.18	24.14
	72	24.91	24.79	24.92
TbTOR2	0	24.53	24.49	24.39
	24	24.4044	24.38	24.36
	48	23.74	23.82	23.89
	72	23.34	24.47	24.48
TbTOR3	0	23.83	23.82	23.75
	24	23.68	23.71	23.74
	48	23.304	23.35	23.42
	72	24.01	23.91	24.0969
TbTOR4	0	23.78	23.88	23.72
	24	23.48	23.45	23.44
	48	22.58	22.4958	22.59
	72	23.19	23.2016	23.31
TbATM	0	24.75	24.68	24.71
	24	24.51	24.63	24.4964
	48	24.0035	24.02	23.9807
	72	24.65	24.64	24.63
TbATR	0	25.24	25.19	25.17
	24	24.83	24.68	24.6975
	48	24.35	24.43	24.63
	72	24.799	24.9013	24.91
Tubulin *	0	20.45	20.52	20.38
	24	20.7	20.59	20.65
	48	20.87	20.9963	20.9963
	72	21.02	21.02	21.09
*	used as loading control

## Sheet: 4-7-2023 PIKKs
		Cq numbers
Genes	hrs after + Dox	replicate 1	replicate 2	replicate 3
TbTOR1	0	26.65	26.68	26.53
	24	26.12	26.24	26.1043
	48	26.03	25.97	26.05
	72	26.45	28.68	26.49
TbTOR2	0	26.32	26.31	26.27
	24	25.76	25.72	25.77
	48	25.45	25.48	25.54
	72	25.63	25.73	25.86
TbTOR3	0	25.57	25.58	25.59
	24	25.15	25.25	25.22
	48	25.02	25.03	25.09
	72	25.29	25.55	25.5006
TbTOR4	0	25.33	25.31	25.23
	24	24.79	24.74	24.81
	48	24.19	24.12	24.22
	72	24.4976	24.58	24.65
TbATM	0	26.54	26.45	26.41
	24	26.03	25.9	26.06
	48	25.51	25.52	25.53
	72	25.7985	25.73	26.18
TbATR	0	28.35	28.29	28.29
	24	27.71	27.68	27.74
	48	27.47	27.52	27.62
	72	27.48	27.65	27.86
Tubulin *	0	23.2035	23.1566	23.2039
	24	22.7642	22.6735	22.6944
	48	23.5761	23.7949	23.8995
	72	23.1637	23.1969	23.4105
*	used as loading control

## Sheet: 5-12-2023 PIKK
		Cq numbers
Genes	hrs after + Dox	replicate 1	replicate 2	replicate 3
TbTOR1	0	24.7445	24.71	24.64
	24	24.99	24.32	24.33
	48	23.98	24.02	24.1
	72	24.4	24.23	24.24
TbTOR2	0	24.06	24.04	24.02
	24	23.95	23.81	23.77
	48	23.22	23.27	23.26
	72	23.43	23.49	23.47
TbTOR3	0	23.52	23.55	23.46
	24	23.28	23.38	23.31
	48	22.95	22.96	22.94
	72	23.02	23.03	23.14
TbTOR4	0	23.88	23.89	23.66
	24	23.47	23.31	23.34
	48	22.53	22.51	22.67
	72	22.85	22.89	23.01
TbATM	0	24.58	24.54	24.5023
	24	24.24	24.21	24.21
	48	23.89	23.85	23.85
	72	24.13	24.06	24.02
TbATR	0	24.99	25.01	24.82
	24	24.54	24.53	24.56
	48	24.89	24.21	24.28
	72	24.28	24.34	24.42
Tubulin *	0	20.09	20.08	19.9977
	24	20.17	20.13	20.15
	48	20.24	20.28	20.19
	72	20.23	20.27	20.27
*	used as loading control

## Sheet: 5-15-2023 PIKK
		Cq numbers
Genes	hrs after + Dox	replicate 1	replicate 2	replicate 3
TbTOR1	0	26.21	26.26	26.21
	24	25.57	25.56	25.53
	48	25.19	25.26	25.35
	72	25.45	25.52	25.64
TbTOR2	0	26.11	26.09	26.01
	24	25.15	25.09	25.12
	48	24.77	24.88	24.93
	72	24.87	24.9	25.04
TbTOR3	0	25.27	25.28	25.31
	24	24.67	24.78	24.67
	48	24.34	24.34	24.38
	72	24.37	24.51	24.67
TbTOR4	0	25.27	25.19	25.24
	24	24.23	24.28	25.44
	48	23.95	23.87	23.98
	72	23.82	24.21	25.1011
TbATM	0	26.33	25.97	26.01
	24	25.39	25.21	25.27
	48	25.01	25.07	25.1
	72	24.95	25.08	25.41
TbATR	0	26.31	26.2194	26.21
	24	25.49	25.4088	25.42
	48	25.02	25.1049	25.53
	72	25.1049	25.13	25.38
Tubulin *	0	22.01	21.88	21.87
	24	21.75	21.75	21.83
	48	21.88	22.14	22.31
	72	21.81	21.96	22.3024
*	used as loading control

## Sheet: 5-18-2023 PIKK
		Cq numbers
Genes	hrs after + Dox	replicate 1	replicate 2	replicate 3
TbTOR1	0	27.54	27.46	27.33
	24	26.8966	26.64	26.65
	48	26.43	26.38	26.42
	72	26.89	26.72	26.92
TbTOR2	0	27.21	27.07	27.02
	24	26.57	26.39	26.52
	48	26.05	26.04	26.14
	72	26.24	26.27	26.43
TbTOR3	0	26.37	26.37	26.34
	24	25.86	25.94	25.91
	48	25.42	25.44	25.62
	72	25.74	25.6017	25.998
TbTOR4	0	26.43	26.49	26.35
	24	25.61	25.3966	25.63
	48	24.9972	24.89	25.15
	72	25.33	25.24	25.34
TbATM	0	27.1971	27.07	27.19
	24	26.36	26.39	26.48
	48	26.18	26.2029	26.21
	72	26.19	26.27	26.2994
TbATR	0	27.09	27.03	26.99
	24	26.45	26.32	26.41
	48	25.85	26.04	26.0985
	72	26.01	26.29	26.1999
Tubulin *	0	23.13	23.19	23.13
	24	22.93	22.91	23.29
	48	23.15	23.17	23.57
	72	23.09	23.06	23.23
*	used as loading control

## Sheet: 5-13-24 PIKK&control genes
plate 1		Cq numbers				Plate 2		Cq numbers
Genes	hrs after + Dox	replicate 1	replicate 2	replicate 3		Genes	hrs after + Dox	replicate 1	replicate 2	replicate 3
TbTOR1	0	24.89	24.84	24.76		TbTOR1	0	21.1434	21.1564	21.2059
	24	24.48	24.41	24.46			24	20.6825	20.6846	20.7904
	48	24.13	24.15	24.1			48	20.5339	20.6522	20.7837
							72	20.7847	20.8263	21.0132
TbTOR2	0	24.51	24.45	24.36
	24	24.38	24.31	24.33		TbTERT (2nd repeat)	0	28.3611	28.4151	28.3859
	48	23.78	23.75	23.85			24	27.9646	27.9058	27.9728
							48	27.5562	27.7104	27.7299
TbTOR3	0	23.81	23.79	23.76			72	27.7886	27.839	28.1129
	24	23.6849	23.73	23.7
	48	23.31	23.3535	23.39		TbTERT (3rd repeat)	0	28.0687	28.1653	28.0796
							24	27.4433	27.4576	27.5641
TbTOR4	0	23.75	23.85	23.71			48	27.3446	27.3331	27.4129
	24	23.41	23.46	23.42			72	27.1065	27.3088	27.4299
	48	22.52	22.4958	22.58
						SNAP50 (1st repeat)	0	24.3293	24.3102	24.2928
TbATR	0	25.21	25.2	25.18			24	23.9267	23.9322	24.0219
	24	24.84	24.67	24.71			48	23.721	23.7466	23.7543
	48	24.34	24.42	24.61			72	24.0049	24.0841	24.1506
TbTERT (1st repeat)	0	31.19	31.11	31.24		SNAP50 (2nd repeat)	0	24.3792	24.3425	24.3396
	24	30.65	30.74	30.95			24	23.6704	23.6644	23.6405
	48	30.39	30.19	30.51			48	23.3967	23.5328	23.6564
							72	23.6227	23.697	23.777
Tubulin *	0	20.42	20.51	20.35
	24	20.68	20.68	20.63		Tubulin *	0	19.9904	20.0736	20.0577
	48	20.85	21.1	20.95			24	19.85	19.91	19.83
							48	20.0961	20.2939	20.3572
							72	19.9375	19.9502	20.1046
*	used as loading control
