# Supplementary material for: Trypanosoma brucei TEL2 inhibits VSG switching and protects PIKKs from the 26S proteasome-mediated degradation
Source: Microbiol Spectr. 2026 May 29;14(7):e03516-25. doi: 10.1128/spectrum.03516-25 (PMC13340017; doi:10.1128/spectrum.03516-25)
Supplement: Table S5 — VSG switching assay details. [file spectrum.03516-25-s0003.xlsx]

## Sheet: S_TbTEL2-SKOi 1st assay
Table_S5_VSG_switching_assay_details
	Clones	GCV selection	Puro Selection (2 ug/ml)	BSD selection (5 ug/ml)	BSD selection (100 ug/ml)	VSG2 expression by dot blot	VSG2 PCR result	BSD PCR result	Switching Mechanism
	1A1	R	S	R	R	-	-	+	VSG GC
	1A2	R	S	R	R	-	-	+	VSG GC
	1A3	R	S	R	R	-	-	+	VSG GC
	1A4	R	S	R	R	-	-	+	VSG GC
	1A5	R	S	R	R	-	-	+	VSG GC
	1A6	R	S	R	R	-	-	+	VSG GC
	1B1	R	S	R	R	-	-	+	VSG GC
	1B2	R	S	R	R	-	-	+	VSG GC
	1B3	R	S	R	R	-	-	+	VSG GC
	1B4	R	S	R	R	-	-	+	VSG GC
	1B5	R	S	R	R	-	-	+	VSG GC
	1B6	R	S	R	R	-	-	+	VSG GC
	1C1	R	S	R	R	-	-	+	VSG GC
	1C2	R	S	R	R	-	-	+	VSG GC
	1C3	R	S	R	R	-	-	+	VSG GC
	1C4	R	S	R	R	-	-	+	VSG GC
	1C5	R	S	R	R	-	-	+	VSG GC
	1C6	R	S	S	S	-	-	-	ES GC/ES loss+In situ
	1D1	R	S	R	R	-	-	+	VSG GC
	1D2	R	S	R	R	-	-	+	VSG GC
	1D3	R	S	R	R	-	-	+	VSG GC
	1D4	R	S	R	R	-	-	+	VSG GC
	1D5	R	S	R	R	-	-	+	VSG GC
	1D6	R	S	R	R	-	-	+	VSG GC
	2A1	R	S	R	R	-	-	+	VSG GC
	2A2	R	S	R	R	-	-	+	VSG GC
	2A3	R	S	R	R	-	-	+	VSG GC
	2A4	R	S	R	R	-	-	+	VSG GC
	2A5	R	S	R	R	-	-	+	VSG GC
	2A6	R	S	R	R	-	-	+	VSG GC
	2B1	R	S	R	R	-	-	+	VSG GC
	2B2	R	S	R	R	-	-	+	VSG GC
	2B3	R	S	R	R	-	-	+	VSG GC
	2B4	R	S	R	R	-	-	+	VSG GC
	2B5	R	S	R	R	-	-	+	VSG GC
	2B6	R	S	R	R	-	-	+	VSG GC
	2C1	R	S	R	R	-	-	+	VSG GC
	2C2	R	S	R	R	-	-	+	VSG GC
	2C3	R	S	R	R	-	+	+	Crossover
	2C4	R	S	R	R	-	-	+	VSG GC
	2C5	R	S	R	R	-	+	+	Crossover
	2C6	R	S	R	R	-	+	+	Crossover
	2D1	R	S	S	S	-	-	-	ES GC/ES loss+In situ
	2D2	R	S	S	S	-	-	-	ES GC/ES loss+In situ
	2D3	R	S	R	S	-	+	+	In situ
	2D4	R	S	R	R	-	-	+	VSG GC
	2D5	R	S	R	R	-	+	+	Crossover
	2D6	R	S	R	R	-	+	+	Crossover
	3A1	R	S	R	R	-	-	+	VSG GC
	3A2	R	S	R	R	-	-	+	VSG GC
	3A3	R	S	R	R	-	-	+	VSG GC
	3A4	R	S	R	S	-	+	+	In situ
	3A5	R	S	R	R	-	-	+	VSG GC
	3A6	R	S	R	R	-	-	+	VSG GC
	3B1	R	S	R	R	-	-	+	VSG GC
	3B2	R	S	R	R	-	-	+	VSG GC
	3B3	R	S	S	S	-	-	-	ES GC/ES loss+In situ
	3B4	R	S	R	R	-	-	+	VSG GC
	3B5	R	S	S	S	-	-	-	ES GC/ES loss+In situ
	3B6	R	S	R	R	-	-	+	VSG GC
	3C1	R	S	S	S	-	-	-	ES GC/ES loss+In situ
	3C2	R	S	R	R	-	-	+	VSG GC
	3C3	R	S	S	S	-	-	-	ES GC/ES loss+In situ
	3C4	R	S	R	R	-	-	+	VSG GC
	3C5	R	S	R	R	-	+	+	Crossover
	3C6	R	S	S	S	-	-	-	ES GC/ES loss+In situ
	3D1	R	S	R	R	-	-	+	VSG GC
	3D2	R	S	R	R	-	+	+	Crossover
	3D3	R	S	R	R	-	-	+	VSG GC
	3D4	R	S	R	R	-	-	+	VSG GC
	3D5	R	S	S	S	-	-	-	ES GC/ES loss+In situ
	3D6	R	S	R	R	-	-	+	VSG GC
	4A1	R	S	R	R	-	-	+	VSG GC
	4A2	R	S	S	S	-	-	-	ES GC/ES loss+In situ
	4A3	R	S	R	R	-	-	+	VSG GC
	4A4	R	S	S	S	-	-	-	ES GC/ES loss+In situ
	4A5	R	S	S	S	-	-	-	ES GC/ES loss+In situ
	4A6	R	S	S	S	-	-	-	ES GC/ES loss+In situ
	4B1	R	S	S	S	-	-	-	ES GC/ES loss+In situ
	4B2	R	S	S	S	-	-	-	ES GC/ES loss+In situ
	4B3	R	S	S	S	-	-	-	ES GC/ES loss+In situ
	4B4	R	S	S	S	-	-	-	ES GC/ES loss+In situ
	4B5	R	S	S	S	-	-	-	ES GC/ES loss+In situ
	4B6	R	S	S	S	-	-	-	ES GC/ES loss+In situ
	4C2	R	S	S	S	-	-	-	ES GC/ES loss+In situ
	4C3	R	S	S	S	-	-	-	ES GC/ES loss+In situ
	4C4	R	S	S	S	-	-	-	ES GC/ES loss+In situ
	4C5	R	S	S	S	-	-	-	ES GC/ES loss+In situ
	4D1	R	S	S	S	-	-	-	ES GC/ES loss+In situ
	4D3	R	S	S	S	-	-	-	ES GC/ES loss+In situ
	4D4	R	S	S	S	-	-	-	ES GC/ES loss+In situ
	4D5	R	S	S	S	-	-	-	ES GC/ES loss+In situ
	4D6	R	S	S	S	-	-	-	ES GC/ES loss+In situ
	5B4	R	S	S	S	-	-	-	ES GC/ES loss+In situ
	5D1	R	S	S	S	-	-	-	ES GC/ES loss+In situ
	5D2	R	S	S	S	-	-	-	ES GC/ES loss+In situ
	5D6	R	S	R	R	-	+	+	Crossover
	6A3	R	S	R	R	-	-	+	VSG GC
	6B1	R	S	S	S	-	-	+	ES GC/ES loss+In situ
	6B2	R	S	R	R	-	+	+	Crossover
	6B3	R	S	S	S	-	-	+	In situ
	6C2	R	S	R	S	-	-	+	In situ
	6C3	R	S	R	R	-	+	+	Crossover
	6C4	R	S	S	S	-	-	-	ES GC/ES loss+In situ
	6D2	R	S	S	S	-	-	+	In situ
Two independent VSG switching assays were performed for S/TbTEL2-SKOi and S/ev. Each VSG switching assay is listed in a separate sheet. For each obtained switcher clone, their phenotypes and genotypes are tested and the results are listed. Final determined switching mechanisms are listed in the right most column. Phenotypes/Genetypes that do not match with any predicted patterns are marked as "ot…

## Sheet: S_TbTEL2-SKOi 2nd assay
Clones	GCV selection	Puro Selection(2 ug/ml)	BSD selection (5 ug/ml)	BSD selection (100 ug/ml)	VSG2 expression by dot blot	VSG2 PCR result	BSD PCR result	Switching Mechanism
1	R	S	R	R	-	-	+	VSG GC
2	R	S	R	R	-	-	+	VSG GC
3	R	S	R	R	-	-	+	VSG GC
4	R	S	R	R	-	-	+	VSG GC
5	R	S	R	R	-	-	+	VSG GC
6	R	S	R	R	-	-	+	VSG GC
7	R	S	R	R	-	-	+	VSG GC
8	R	S	R	R	-	-	+	VSG GC
9	R	S	R	R	-	-	+	VSG GC
10	R	S	R	R	-	-	+	VSG GC
11	R	S	R	R	-	-	+	VSG GC
12	R	S	R	R	-	-	+	VSG GC
13	R	S	R	R	-	-	+	VSG GC
14	R	S	R	R	-	-	+	VSG GC
15	R	S	R	R	-	+	+	Crossover
16	R	S	R	S	-	-	+	Other (partial ES GC/ES loss + in situ)
17	R	S	R	S	-	-	+	Other (partial ES GC/ES loss + in situ)
18	R	S	R	R	-	-	+	VSG GC
19	R	S	R	S	-	-	+	Other (partial ES GC/ES loss + in situ)
20	R	S	R	R	-	-	+	VSG GC
21	R	S	R	R	-	-	+	VSG GC
22	R	S	R	R	-	-	+	VSG GC
23	R	S	R	R	-	-	+	VSG GC
24	R	S	R	R	-	-	+	VSG GC
25	R	S	R	S	-	-	+	Other (partial ES GC/ES loss + in situ)
26	R	S	R	R	-	-	+	VSG GC
27	R	S	R	S	-	-	+	In situ
28	R	S	R	R	-	-	+	VSG GC
29	R	S	R	R	-	-	+	VSG GC
30	R	S	R	R	-	-	+	VSG GC
31	R	S	R	R	-	-	+	VSG GC
32	R	S	R	S	-	+	+	In situ
33	R	S	R	R	-	-	+	VSG GC
34	R	S	R	R	-	-	+	VSG GC
35	R	S	R	R	-	-	+	VSG GC
36	R	S	R	R	-	-	+	VSG GC
37	R	S	R	R	-	-	+	VSG GC
38	R	S	R	R	-	-	+	VSG GC
39	R	S	S	S	-	-	+	Other
40	R	S	R	R	-	-	+	VSG GC
41	R	S	S	S	-	-	+	Other
42	R	S	R	R	-	+	+	Crossover
43	R	S	R	R	-	-	+	VSG GC
44	R	S	R	R	-	-	+	VSG GC
45	R	S	R	R	-	+	+	Crossover
46	R	S	R	R	-	-	+	VSG GC
47	R	S	R	S	-	+	+	In situ
48	R	S	R	R	-	+	+	Crossover
49	R	S	R	R	-	-	+	VSG GC
50	R	S	R	R	-	-	+	VSG GC
51	R	S	R	R	-	-	+	VSG GC
52	R	S	S	S	-	-	+	Other
53	R	S	R	R	-	-	+	VSG GC
54	R	S	R	R	-	-	+	VSG GC
55	R	S	R	R	-	-	+	VSG GC
56	R	S	R	S	-	+	+	In situ
57	R	S	R	S	-	+	+	In situ
58	R	S	S	S	-	-	+	Other
59	R	S	R	R	-	-	+	VSG GC
60	R	S	S	S	-	-	+	Other
61	R	S	S	S	-	-	+	Other
62	R	S	S	S	-	-	+	Other
63	R	S	R	R	-	-	+	VSG GC
64	R	S	R	R	-	-	+	VSG GC
65	R	S	R	R	-	-	+	VSG GC
66	R	S	R	R	-	-	+	VSG GC
67	R	S	R	R	-	-	+	VSG GC
68	R	S	S	S	-	-	+	Other
69	R	S	S	S	-	-	+	Other
70	R	S	R	S	-	+	+	In situ
71	R	S	R	S	-	+	+	In situ
72	R	S	R	R	-	-	+	VSG GC
73	R	S	R	R	-	-	+	VSG GC
74	R	S	R	R	-	-	+	VSG GC
75	R	S	R	R	-	-	+	VSG GC
76	R	S	R	R	-	-	+	VSG GC
77	R	S	R	R	-	-	+	VSG GC
78	R	S	R	R	-	-	+	VSG GC
79	R	S	R	R	-	-	+	VSG GC
80	R	S	R	R	-	-	+	VSG GC
81	R	S	R	R	-	-	+	VSG GC
82	R	S	R	R	-	-	+	VSG GC
83	R	S	R	R	-	-	+	VSG GC
84	R	S	R	R	-	-	+	VSG GC
85	R	S	R	R	-	-	+	VSG GC
86	R	S	R	R	-	-	+	VSG GC
87	R	S	R	R	-	-	+	VSG GC
88	R	S	R	R	-	-	+	VSG GC
89	R	S	R	S	-	-	+	Other (partial ES GC/ES loss + in situ)
90	R	S	S	S	-	+	+	In situ
91	R	S	S	S	-	+	+	In situ
92	R	S	S	S	-	+	+	In situ
93	R	S	S	S	-	+	+	In situ
94	R	S	S	S	-	-	+	Other
95	R	S	S	S	-	-	+	Other
96	R	S	S	S	-	-	+	Other
97	R	S	S	S	-	-	+	Other
98	R	S	S	S	-	-	+	Other
99	R	S	S	S	-	-	+	Other
100	R	S	S	S	-	-	+	Other
101	R	S	R	R	-	-	+	VSG GC
102	R	S	R	R	-	+	+	Crossover
103	R	S	R	R	-	-	+	VSG GC
104	R	S	R	R	-	+	+	Crossover
105	R	S	R	R	-	-	+	VSG GC
106	R	S	R	R	-	+	+	Crossover
107	R	S	R	R	-	-	+	VSG GC
108	R	S	R	R	-	-	+	VSG GC
109	R	S	R	R	-	-	+	VSG GC
110	R	S	R	R	-	-	+	VSG GC
111	R	S	R	R	-	-	+	VSG GC
112	R	S	R	R	-	-	+	VSG GC
113	R	S	R	R	-	-	+	VSG GC
114	R	S	R	R	-	-	+	VSG GC

## Sheet: S_ev 1st assay
Clones	GCV selection	Puro Selection (2 ug/mL)	BSD selection (5 ug/mL)	BSD selection (100 ug/mL)	VSG2 expression by dot blot	VSG2 PCR result	BSD PCR result	Switching mechanism
C1	R	S	S	S	-	-	-	ES GC/ ES loss+In situ
C2	R	S	S	S	-	-	-	ES GC/ ES loss+In situ
C3	R	S	R	R	-	-	+	VSG GC
C4	R	S	S	S	-	-	-	ES GC/ ES loss+In situ
C5	R	S	R	R	-	-	+	VSG GC
C6	R	S	S	S	-	-	-	ES GC/ ES loss+In situ
C7	R	S	R	R	-	-	+	VSG GC
C8	R	S	S	S	-	-	-	ES GC/ ES loss+In situ
C9	R	S	R	R	-	-	-	ES GC/ ES loss+In situ
C10	R	S	R	R	-	-	+	VSG GC
C11	R	S	S	S	-	-	-	ES GC/ ES loss+In situ
C12	R	S	R	R	+	+	+	Crossover
C13	R	S	S	S	+	+	-	Others
C14	R	S	R	R	-	-	+	VSG GC
C15	R	S	S	S	+	+	+	In situ
B1	R	S	S	S	-	-	-	ES GC/ ES loss+In situ
B2	R	S	S	S	-	-	-	ES GC/ ES loss+In situ
B3	R	S	R	R	-	-	-	ES GC/ ES loss+In situ
B4	R	S	S	S	-	-	-	ES GC/ ES loss+In situ
B5	R	S	R	R	-	-	-	ES GC/ ES loss+In situ
B6	R	S	R	R	-	-	+	VSG GC
B7	R	S	S	S	-	-	-	ES GC/ ES loss+In situ
B8	R	S	S	S	-	-	-	ES GC/ ES loss+In situ
B9	R	S	R	R	-	-	+	VSG GC
B10	R	S	S	S	-	-	-	ES GC/ ES loss+In situ
B11	R	S	R	R	-	-	-	ES GC/ ES loss+In situ
B12	R	S	S	S	-	-	-	ES GC/ ES loss+In situ
B13	R	S	S	S	-	-	-	ES GC/ ES loss+In situ
B14	R	S	S	S	-	-	-	ES GC/ ES loss+In situ
B15	R	S	R	R	-	-	+	VSG GC
B16	R	S	S	S	-	-	-	ES GC/ ES loss+In situ
B17	R	S	S	S	+	+	-	Others
B18	R	S	S	S	+	+	+	In situ
B19	R	S	S	S	-	-	-	ES GC/ ES loss+In situ
B20	R	S	S	S	-	-	-	ES GC/ ES loss+In situ
B21	R	S	S	S	-	-	-	ES GC/ ES loss+In situ
B22	R	S	S	S	-	-	-	ES GC/ ES loss+In situ
B23	R	S	S	S	-	-	-	ES GC/ ES loss+In situ
B24	R	S	S	S	-	-	-	ES GC/ ES loss+In situ
B25	R	S	S	S	-	-	-	ES GC/ ES loss+In situ
B26	R	S	R	R	-	-	+	VSG GC
B27	R	S	S	S	-	-	-	ES GC/ ES loss+In situ
B28	R	S	R	R	-	-	-	ES GC/ ES loss+In situ
B29	R	S	S	S	-	-	-	ES GC/ ES loss+In situ
B30	R	S	S	S	-	-	-	ES GC/ ES loss+In situ
B31	R	S	S	S	-	-	-	ES GC/ ES loss+In situ
B32	R	S	R	R	-	-	+	VSG GC
B33	R	S	S	S	+	+	-	Others
B34	R	S	S	S	-	-	-	ES GC/ ES loss+In situ
B35	R	S	R	R	-	-	+	VSG GC
B36	R	S	S	S	-	-	-	ES GC/ ES loss+In situ
B37	R	S	S	S	-	-	-	ES GC/ ES loss+In situ
B38	R	S	R	R	-	-	+	VSG GC

## Sheet: S_ev 2nd assay
Clones	GCV selection	Puro Selection (2 ug/mL)	BSD selection (5 ug/mL)	BSD selection (100 ug/mL)	VSG2 expression by dot blot	VSG2 PCR result	BSD PCR result	Switching mechanism
C1	R	S	S	S	-	-	-	ES GC / ES loss+In situ
C2	R	S	S	S	-	-	-	ES GC / ES loss+In situ
C3	R	S	R	R	-	-	+	VSG GC
C4	R	S	R	R	-	-	+	VSG GC
C5	R	S	S	S	-	-	-	ES GC / ES loss+In situ
C6	R	S	R	R	-	-	+	VSG GC
C7	R	S	R	R	+	+	+	In situ
C8	R	S	S	S	-	-	-	ES GC / ES loss+In situ
C9	R	S	S	S	-	-	-	ES GC / ES loss+In situ
C10	R	S	S	S	-	-	-	ES GC / ES loss+In situ
C11	R	S	R	R	-	-	-	ES GC / ES loss+In situ
C12	R	S	R	R	+	+	+	Crossover
C13	R	S	S	S	-	-	+	VSG GC
B1	R	S	S	S	-	-	-	ES GC / ES loss+In situ
B2	R	S	S	S	-	-	-	ES GC / ES loss+In situ
B3	R	S	S	S	-	-	-	ES GC / ES loss+In situ
B4	R	S	R	R	-	-	+	VSG GC
B5	R	S	S	S	-	-	-	ES GC / ES loss+In situ
B6	R	S	R	R	-	-	+	VSG GC
B7	R	S	S	S	-	-	-	ES GC / ES loss+In situ
B8	R	S	S	S	-	-	-	ES GC / ES loss+In situ
B9	R	S	R	R	-	-	+	VSG GC
B10	R	S	S	S	-	-	-	ES GC / ES loss+In situ
B11	R	S	R	R			+	VSG GC
B12	R	S	R	R	+	+	+	Crossover
B13	R	S	S	S	-	-	-	ES GC / ES loss+In situ
B14	R	S	R	R	+	+	-	Others
B15	R	S	R	R	-	-	-	ES GC / ES loss+In situ
B16	R	S	S	S	-	-	-	ES GC / ES loss+In situ
B17	R	S	S	S	-	-	-	ES GC / ES loss+In situ
B18	R	S	R	R			+	VSG GC
B19	R	S	S	S	-	-	-	ES GC / ES loss+In situ
B20	R	S	S	S	-	-	-	ES GC / ES loss+In situ
B21	R	S	S	S	-	-	-	ES GC / ES loss+In situ
B22	R	S	R	R	-	-	+	VSG GC
B23	R	S	S	S	-	-	-	ES GC / ES loss+In situ
B24	R	S	S	S	-	-	-	ES GC / ES loss+In situ
B25	R	S	R	R	-	-	+	VSG GC
B26	R	S	R	R	+	+	-	Others
B27	R	S	S	S	-	-	-	ES GC / ES loss+In situ
B28	R	S	R	R	-	-	-	VSG GC
B29	R	S	R	R	-	-	+	VSG GC
B30	R	S	S	S	-	-	-	ES GC / ES loss+In situ
B31	R	S	R	R	-	-	+	VSG GC
B32	R	S	S	S	-	-	-	ES GC / ES loss+In situ
B33	R	S	R	R	-	-	+	VSG GC
B34	R	S	S	S	-	-	-	ES GC / ES loss+In situ
B35	R	S	S	S	-	-	-	ES GC / ES loss+In situ
B36	R	S	S	S	-	-	-	ES GC / ES loss+In situ
B37	R	S	R	R	-	-	+	VSG GC
B38	R	S	S	S	-	-	-	ES GC / ES loss+In situ
B39	R	S	S	S	-	-	-	ES GC / ES loss+In situ
