# Supplementary material for: Trypanosoma brucei TEL2 inhibits VSG switching and protects PIKKs from the 26S proteasome-mediated degradation
Source: Microbiol Spectr. 2026 May 29;14(7):e03516-25. doi: 10.1128/spectrum.03516-25 (PMC13340017; doi:10.1128/spectrum.03516-25)
Supplement: Table S6 — Raw quantification data for Fig. 6. [file spectrum.03516-25-s0004.xlsx]

## Sheet: ATR -D+CHX
Table_S6_raw_quantification_data_for_Figure_6
	TbATR	TbTEL2 RNAi -Dox	with CHK
		Labels	Area	Gray Value (Mean)	Integrated Density	net value	percent of initial value
	Repeat 1	0 hr	2301	130.975	301374	252937	1
		6 hr	2301	177.488	408399	145912	0.576871
		12 hr	2301	218.828	503523	50788	0.200793
		18 hr	2301	240.534	553469	842	0.00332889
		background for repeats 1	2301	240.9	554311
	Repeat 2	0 hr	2666	82.6407	220320	434547	1
		6 hr	2666	196.464	523772	131095	0.301682
		12 hr	2666	224.922	599641	55226	0.127089
		18 hr	2666	233.356	622128	32739	0.0753405
		background for repeats 2	2666	245.637	654867
	Repeat 3	0 hr	2666	127.668	340363	308290	1
		6 hr	2666	174.119	464201	184452	0.598307
		12 hr	2666	195.255	520549	128104	0.415531
		18 hr	2666	244.14	650877	-2224	-0.00721399
		background for repeats 3	2666	243.306	648653
							Negative values are considered as 0
All western gels were quantified using Adobe Photoshop. 3-5 independent western gels were quantified for each PIKK protein in induced (+D) or uninduced (-D) TbTEL2 RNAi cells (indicated in sheet names) treated with CHK.

## Sheet: ATR +D+CHX
TbATR	TbTEL2 RNAi +Dox	with CHX
	labels	Area	Gray Value (Mean)	Integrated Density	net value	percent of initial value
repeat 1	0 hr	1664	225.624	375438	34860	1
	6 hr	1664	231.664	385489	24809	0.711675
	12 hr	1664	247.169	411290	-992	-0.0284567
	18 hr	1664	248.425	413380	-3082	-0.0884108
repeat 2	0 hr	1664	216.556	360350	49948	1
	6 hr	1664	231.589	385364	24934	0.499199
	12 hr	1664	247.79	412323	-2025	-0.0405422
	18 hr	1664	247.337	411568	-1270	-0.0254264
	background for repeats 1 & 2	1664	246.573	410298
repeat 3	0 hr	2240	163.534	366317	173656	1
	6 hr	2240	232.131	519974	19999	0.115164
	12 hr	2240	244.458	547586	-7613	-0.0438395
	18 hr	2240	245.528	549983	-10010	-0.0576427
repeat 4	0 hr	2240	220.663	494286	45687	1
	6 hr	2240	236.067	528789	11184	0.244796
	12 hr	2240	247.991	555500	-15527	-0.339856
	18 hr	2240	248.183	555929	-15956	-0.349246
	background for repeats 3 & 4	2240	241.059	539973
repeat 5	0 hr	2262	190.912	431842	120404	1
	6 hr	2262	229.559	519263	32983	0.273936
	12 hr	2262	240.769	544620	7626	0.0633368
	18 hr	2262	242.105	547641	4605	0.0382462
	background for repeats 5	2262	244.141	552246
						Negative values are considered as 0

## Sheet: TOR1 -D+CHX
TbTOR1	TbTEL2 RNAi -Dox	with CHX
	labels	Area	Gray Value (Mean)	Integrated Density	net value	percent of initial value
repeat 1	0 hr	2144	173.052	371024	159631	1
	6 hr	2144	216.556	464295	66360	0.415709
	18 hr	2144	218.741	468980	61675	0.38636
repeat 2	0 hr	2144	191.17	409868	120787	1
	6 hr	2144	206.985	443776	86879	0.719274
	18 hr	2144	243.453	521963	8692	0.0719614
	background for repeats 1 & 2	2144	247.507	530655
repeat 3	0 hr	2432	170.25	414049	159380	1
	6 hr	2432	211.163	513548	59881	0.375712
	12 hr	2432	209.19	508749	64680	0.405823
	18 hr	2432	216.981	527698	45731	0.286931
	background for repeats 3	2432	235.785	573429

## Sheet: TOR1 +D+CHX
TbTOR1	TbTEL2 RNAi +Dox	with CHX
	labels	Area	Gray Value (Mean)	Integrated Density	net value	percent of initial value
repeat 1	0 hr	3060	173.07	529593	201323	1
	6 hr	3060	214.501	656373	74543	0.370266
	12 hr	3060	238.752	730580	336	0.00166896
	18 hr	3060	237.625	727133	3783	0.0187907
	background for repeat 1	3060	238.861	730916
repeat 2	0 hr	1449	170.818	247516	97298	1
	6 hr	1449	192.794	279359	65455	0.672727
	12 hr	1449	234.941	340430	4384	0.0450575
	18 hr	1449	236.438	342599	2215	0.0227651
repeat 3	0 hr	1449	173.845	251901	92913	1
	6 hr	1449	186.378	270061	74753	0.804548
	12 hr	1449	235.996	341958	2856	0.0307384
	18 hr	1449	235.84	341732	3082	0.0331708
	background for repeats 2 & 3	1449	237.967	344814

## Sheet: TOR2 -D+CHX
TbTOR2	TbTEL2 RNAi -D	with CHX
	Date and Time	Area	Gray Value (Mean)	Integrated Density	net value	percent of initial value
repeat 1	0 hr	1512	150.724	227894	151664	1
	6 hr	1512	178.21	269453	110105	0.72598
	12 hr	1512	199.167	301140	78418	0.517051
	18 hr	1512	219.478	331850	47708	0.314564
	background for repeats 1	1512	251.03	379558
repeat 2	0 hr	2356	150.89	355497	233520	1
	6 hr	2356	235.856	555676	33341	0.142776
	12 hr	2356	238.293	561419	27598	0.118183
	18 hr	2356	245.284	577888	11129	0.0476576
repeat 3	0 hr	2356	181.09	426649	162368	1
	6 hr	2356	230.006	541894	47123	0.290223
	12 hr	2356	240.567	566775	22242	0.136985
	18 hr	2356	251.961	593620	-4603	-0.0283492
	background for repeats 2 & 3	2356	250.007	589017
						Negative values are considered as 0

## Sheet: TOR2 +D+CHX
TbTOR2	TbTEL2 RNAi +Dox	with CHX
	labels	Area	Gray Value (Mean)	Integrated Density	net value	percent of initial value
repeat 1	0 hr	2730	174.109	475317	170930	1
	6 hr	2730	220.453	601837	44410	0.259814
	12 hr	2730	237.118	647332	-1085	-0.00634763
	18 hr	2730	238.073	649940	-3693	-0.0216053
	background for repeat 1	2730	236.721	646247
repeat 2	0 hr	1860	233.416	434153	15481	1
	6 hr	1860	235.76	438514	11120	0.7183
	12 hr	1860	240.81	447906	1728	0.111621
	18 hr	1860	240.661	447629	2005	0.129514
repeat 3	0 hr	1860	216.933	403495	46139	1
	6 hr	1860	221.089	411226	38408	0.832441
	12 hr	1860	242.07	450251	-617	-0.0133726
	18 hr	1860	241.327	448868	766	0
	background for repeats 2 & 3	1860	241.739	449634
						Negative values are considered as 0

## Sheet: TOR3 -D+CHX
TbTOR3	TbTEL2 RNAi -Dox	with CHX
	labels	Area	Gray Value (Mean)	Integrated Density	net value	percent of initial value
repeat 1	0 hr	2331	114.379	266618	304926	1
	6 hr	2331	162.288	378293	193251	0.633764
	12 hr	2331	160.187	373395	198149	0.649827
	18 hr	2331	192.2	448019	123525	0.405098
repeat 2	0 hr	2331	206.431	481191	90353	1
	6 hr	2331	237.634	553926	17618	0.194991
	12 hr	2331	228.366	532320	39224	0.43412
	18 hr	2331	240.305	560151	11393	0.126094
	background for repeats 1 & 2	2331	245.193	571544
repeat 3	0 hr	2280	92.7553	211482	329514	1
	6 hr	2280	177.5	404701	136295	0.413624
	12 hr	2280	168.639	384496	156500	0.474942
	18 hr	2280	200.919	458095	82901	0.251586
repeat 4	0 hr	2280	154.461	352170	188826	1
	6 hr	2280	158.972	362457	178539	0.945521
	12 hr	2280	176.972	403497	137499	0.728178
	background for repeats 3 & 4	2280	237.279	540996

## Sheet: TOR3 +D+CHX
TbTOR3	TbTEL2 RNAi +Dox	with CHX
	labels	Area	Gray Value (Mean)	Integrated Density	net value	percent of initial value
repeat 1	0 hr	1904	177.052	337107	120975	1
	6 hr	1904	186.464	355028	103054	0.851862
	12 hr	1904	219.985	418852	39230	0.324282
	18 hr	1904	213.487	406480	51602	0.426551
repeat 2	0 hr	1904	199.643	380121	77961	1
	6 hr	1904	203.577	387611	70471	0.903926
	12 hr	1904	224.339	427141	30941	0.396878
	background for repeats 1 & 2	1904	240.589	458082
repeat 3	0 hr	1334	197.454	263403	69093	1
	6 hr	1334	208.664	278358	54138	0.783553
	12 hr	1334	218.001	290814	41682	0.603274
	18 hr	1334	232.409	310033	22463	0.325113
repeat 4	0 hr	1334	182.294	243180	89316	1
	6 hr	1334	201.284	268513	63983	0.716367
	12 hr	1334	214.543	286200	46296	0.518339
	18 hr	1334	235.943	314748	17748	0.19871
	background for repeats 3 & 4	1334	249.247	332496

## Sheet: TOR4 -D+CHX
TbTOR4	TbTEL2 RNAi -Dox	with CHK
exp	Labels	Area	Gray Value (Mean)	Integrated Density	net value	percent of initial value
repeat 1	0 hr	1680	177.66	298469	109938	1
	6 hr	1680	224.397	376987	31420	0.285797
	18 hr	1680	237.496	398993	9414	0.0856301
	background for repeats 1	1680	243.099	408407
repeat 2	0 hr	2176	182.913	398018	156854	1
	6 hr	2176	223.597	486546	68326	0.435603
	12 hr	2176	233.485	508064	46808	0.298418
	18 hr	2176	240.915	524230	30642	0.195354
	background for repeats 2	2176	254.996	554872
repeat 3	0 hr	1357	124.995	169618	158799	1
	6 hr	1357	172.827	234526	93891	0.591257
	12 hr	1357	222.441	301853	26564	0.167281
	18 hr	1357	232.737	315824	12593	0.0793015
	background for repeats 3	1357	242.017	328417
repeat 4	0 hr	1357	149.528	202910	133994	1
	6 hr	1357	171.828	233170	103734	0.774169
	12 hr	1357	242.429	328976	7928	0.0591668
	18 hr	1357	248.816	337643	-739	-0.00551517
	background for repeats 4	1357	248.271	336904
						Negative values are considered as 0

## Sheet: TOR4 +D+CHX
TbTOR4	TbTEL2 RNAi +Dox	with CHX
	labels	Area	Gray Value (Mean)	Integrated Density	net value	percent of initial value
repeat 1	0 hr	3960	176.552	699144	285450	1
	6 hr	3960	218.561	865502	119092	0.417208
	12 hr	3960	244.728	969122	15472	0.0542021
	18 hr	3960	245.68	972891	11703	0.0409984
repeat 2	0 hr	3960	218.973	867134	117460	1
	6 hr	3960	232.569	920975	63619	0.541623
	12 hr	3960	248.514	984115	479	0.00407798
	18 hr	3960	249.944	989780	-5186	-0.0441512
	background for repeats 1 & 2	3960	248.635	984594
repeat 3	0 hr	3306	220.57	729204	79492	1
	6 hr	3306	230.011	760416	48280	0.607357
	12 hr	3306	245.554	811802	-3106	-0.0390731
	18 hr	3306	245.441	811427	-2731	-0.0343557
repeat 4	0 hr	3306	199.401	659220	149476	1
	6 hr	3306	230.927	763444	45252	0.302738
	12 hr	3306	249.25	824020	-15324	-0.102518
	18 hr	3306	248.45	821377	-12681	-0.0848364
	background for repeats 3 & 4	3306	244.615	808696
						Negative values are considered as 0
